# Supplementary material for: Maternal separation disrupts noradrenergic control of adult coping behaviors
Source: Neuropsychopharmacology. 2025 Aug 28;50(12):1795–806. doi: 10.1038/s41386-025-02201-4 (PMC12518818; doi:10.1038/s41386-025-02201-4)
Supplement: Supplementary file 2 — Dataset 1 [file 41386_2025_2201_MOESM2_ESM.xlsx]

## Sheet: Fig. 1C
No MSS				MSS
Early Development	Pre-Adolescence	Adolescence	Adulthood	Early Development	Pre-Adolescence	Adolescence	Adulthood
5	5.81	3.66	1.53	1.77	2.12	1.55	3.6
2.3	1.62	2.66	0.26	2.67	2.46	1.23	3.79
3.97	2.36	2.22	2.31	1.7	2.56	2.81	3.45
2.44	2.77	1.42	3.46	3.84	0.46	0.97	2.9
1.33	2.22	0.48	3.08	7.21	1.25	2.19	3.9
1.23	1.28	0.87	1.98	2.62	3.07	8.05	4.18
6.87	2.13	2.35	5.75	7	3.18	3.95	3.66
1.77	0.58	0.88	3.46	9.45	3.49	3.21	1.47
1.3	2.87	2.22	1.4	5.98	3.45	0.82	2.65
0.35	2.46	2.3	1.79	4.52		2.4	1.49
0.54		4.46	2.44	4.19		3.16	1.67
0.59		2.57	1.93	2.45		1.75	1.73
4.6		1.94	2.81	2.62		3.13	3.49
0.92		4.1	2.47	4.04		3.96	3.73
4			2.11	1.08		3.26	2.06
2			4.87	0.62		1.65	4.19
0.57			1.4	4.23		0.59	3.95
1.09			2.62	5.53		0.94	4.57
1.43			3.54	4.36		1.85	6.1
1.99			2.03	8.14		1.05	5.29
2.4			1.79			1.64	1.22
2.55			3.8			1.71	1.31
2.61			1.05			2.52	3.79
3.08			1.59				2.35
4.63			0.3				3.89
3.6			2.49
0.58
1.15
4.12

## Sheet: Fig. 2C
No MSS	MSS
1.81779	0.45234
0.45857	0.461372
1.3157	0.725563
0.831095	1.01004
0.875347	0.387433
0.858731	0.522939
0.889376	1.02878
1.10874	0.364284
1.24942	0.488791
1.18463

## Sheet: Fig. 2D
No MSS	MSS
2.21347	0.727011
0.696266	0.651633
0.874076	1.39728
1.17445	0.772698
1.82091	0.461605
0.988335	0.83531
0.767142	1.18825
0.52921	0.660352
0.938158	0.948698
0.922139

## Sheet: Fig. 2E
No MSS	MSS
1.58669	0.850391
0.636098	0.635362
0.901499	1.12491
0.60683	1.05115
0.758265	0.793695
0.688786	0.496058
1.51822	0.79845
1.38064	0.624982
1.36275	0.757146
1.214

## Sheet: Fig. 2F
No MSS	MSS
1.62836	0.683291
0.457191	0.56213
1.10459	0.859001
0.622928	1.02834
0.744772	0.574375
0.666775	0.664708
1.50386	0.773338
1.43569	0.592528
1.5072	0.612402
1.20801

## Sheet: Fig. 3C
	No MSS	MSS
23 F0	1.17945
23 F1	10.2574
32 M0	9.95388
32 M1	19.518
32 M2	14.1526
33 F0	11.5427
33 F1	19.149
39 M1	8.20783
39 M2	0.538673
39 M3	13.3169
39 M4	15.6753
40 F0	17.3708
40 F1	18.3926
40 F2	17.0054
40 F3	8.49172
24 M0		23.9133
24 M1		21.5264
24 M2		30.4981
20 M0		17.208
20 M1		26.5015
20 M2		20.3855
21 F0		6.19525
21 F1		15.8486
21 F2		15.0134
36 F0		10.7148
36 F1		17.4701
46 M0	1.34816
46 M1	12.9193
47 F0	8.89025
47 F1	16.7565
48 M1		11.6217
48 M2		15.8175
48 M3		12.3358
48 M4		8.54342
56 M0		23.6506
56 M1		12.9069
56 M2		13.9634
59 M0	17.0109
59 M1	23.0553

## Sheet: Fig. 3F
	No MSS	MSS
23 F0	28.8673
23 F1	25.9716
32 M0	19.4405
32 M1	19.7362
32 M2	21.2312
33 F0	20.5127
33 F1	19.902
39 M1	20.2677
39 M2	14.2239
39 M3	25.5282
39 M4	22.7289
40 F0	27.8816
40 F1	23.2121
40 F2	22.9063
40 F3	23.5749
24 M0		32.0088
24 M1		27.92
24 M2		31.5749
20 M0		20.5503
20 M1		27.3362
20 M2		22.1212
21 F0		26.6906
21 F1		23.8699
21 F2		21.5665
36 F0		20.0672
36 F1		25.1266
46 M0	17.7887
46 M1	22.5433
47 F0	27.4747
47 F1	26.916
48 M1		26.2625
48 M2		32.8527
48 M3		29.4052
48 M4		26.208
56 M0		28.426
56 M1		29.6802
56 M2		31.3812
59 M0	32.2409
59 M1	34.7283

## Sheet: Fig. 3G
	No MSS	MSS
23 F0	17.4179
23 F1	16.5822
32 M0	6.03963
32 M1	18.9982
32 M2	12.4425
33 F0	7.41759
39 M1	2.07514
39 M2	11.6225
39 M3	10.7371
39 M4	29.0142
40 F0	16.8309
40 F1	26.2797
40 F2	18.4557
24 M0		17.5046
24 M1		18.4101
24 M2		17.0658
20 M0		10.2079
20 M1		27.7878
20 M2		23.8553
21 F0		14.2783
21 F2		18.8456
36 F0		17.0882
36 F1		28.6636
46 M0	14.1842
46 M1	15.1121
47 F0	12.9209
47 F1	21.0765
23 M1		21.1659
23 M2		12.9656
23 M3		24.6177
23 M4		23.2957
56 M0		11.2719
56 M1		13.3122
56 M2		19.1648
59 M0	13.1948
59 M1	15.5006

## Sheet: Fig. 3I
	No MSS	MSS
20 M0		197
20 M1		190
20 M2		193
21 F0		168
21 F1		212
21 F2		200
26 M0		166
27 F0		232
27 F1		199
504 M0	83
504 M2	139
494 F2	15
32 M0	112
32 M1	98
32 M2	29
33 F0	124
33 F1	158
36 F0		178
36 F1		200
36 F3		157

## Sheet: Fig. 3J
	No MSS	MSS
20 M0		5.77986
20 M1		5.11398
20 M2		6.11619
21 F0		3.86453
21 F1		4.5325
21 F2		2.7961
26 M0		5.94898
27 F0		2.68517
27 F1		4.41448
504 M0	13.4652
504 M2	5.98424
494 F2	8.20284
32 M0	5.7426
32 M1	6.47724
32 M2	6.11787
33 F0	6.58435
33 F1	6.50283
36 F0		6.04283
36 F1		6.65928
36 F3		5.82133

[truncated: 25 more sheets: Fig. 3K, Fig. 3L, Fig. 4B, Fig. 4F, Fig. 4G, Fig. 4H, Fig. 4I, Fig. 5F, Fig. 5G, Fig. 5H, Fig. 5J, Fig. 5K, Fig. 5L, Fig. S1A, Fig. S1B, Fig. S1C, Fig. S1D, Fig. S1E, Fig. S1F, Fig. S2A …]
